# Supplementary material for: SoftSearch: Integration of Multiple Sequence Features to Identify Breakpoints of Structural Variations
Source: PLoS One. 2013 Dec 16;8(12):e83356. doi: 10.1371/journal.pone.0083356 (PMC3865185; doi:10.1371/journal.pone.0083356)
Supplement: Table S1 — Breakdown of SV call from each tool for each sample. (XLSX) [file pone.0083356.s002.xlsx]

## Sheet: Sheet1
Closest bed overlap=600
	CNV	Complex	Deletion	Duplication	Gain	Gain+Loss	Insertion	Inversion	Loss	ALL
40X Real HapMap (NA12878)	2	479	1956	17	649	768	4497	144	1415	9927
SoftSearch	1	346	1725	3	119	148	2041	8	345	4736
Crest	0	127	1290	0	38	37	18	1	150	1661
DELLY	0	42	1124	0	64	104	154	2	224	1714
BreakDancer	0	118	1612	1	77	126	114	4	274	2326
Svseq	0	28	1582	1	88	150	1373	3	272	3497
	CNV	Complex	Deletion	Duplication	Gain	Gain+Loss	Insertion	Inversion	Loss	ALL
4X Real HapMap (NA18507)	2	211	22749	22	151	0	4142	303	1285	28865
SoftSearch	0	13	1474	5	18	0	342	20	57	1929
Crest	0	0	12	0	1	0	1	0	0	14
DELLY	0	0	92	0	0	0	5	2	0	99
BreakDancer	0	1	164	0	1	0	32	2	0	200
Svseq	0	0	139	0	0	0	14	1	1	155
